# Supplementary material for: Nosiheptide Harbors Potent In Vitro and Intracellular Inhbitory Activities against Mycobacterium tuberculosis
Source: Microbiol Spectr. 2022 Oct 12;10(6):e01444-22. doi: 10.1128/spectrum.01444-22 (PMC9769715; doi:10.1128/spectrum.01444-22)
Supplement: Supplemental file 2 — Table S1. Download spectrum.01444-22-s0001.xlsx, XLSX file, 0.01 MB [file spectrum.01444-22-s0001.xlsx]

## Sheet: Sheet1
Table S1.MICs of NOS and rplK mutations against 128 M. tuberculosis isolates
Strain NO.	MIC agaisnt NOS(µg/ml)	Pattern of drug resistence	rplK
32497	0.031	non MDR	WT
32499	0.031	non MDR	WT
32426	0.063	non MDR	WT
32453	0.063	non MDR	WT
32536	0.063	non MDR	WT
32454	0.063	non MDR	WT
32519	0.063	non MDR	WT
32529	0.063	non MDR	WT
32336	0.125	non MDR	WT
32356	0.125	non MDR	WT
32477	0.125	non MDR	WT
32378	0.125	non MDR	WT
32346	0.125	non MDR	WT
32382	0.125	non MDR	WT
32424	0.125	non MDR	WT
32468	0.125	non MDR	WT
32538	0.125	non MDR	WT
32546	0.125	non MDR	WT
32311	0.125	non MDR	WT
15384	0.125	non MDR	WT
32421	0.25	non MDR	WT
32542	0.25	non MDR	WT
15390	0.25	non MDR	WT
15447	0.25	non MDR	WT
15466	0.25	non MDR	WT
32341	0.5	non MDR	WT
32375	0.5	non MDR	WT
32496	0.5	non MDR	WT
32514	0.5	non MDR	WT
15388	0.5	non MDR	WT
15391	0.5	non MDR	WT
15392	0.5	non MDR	WT
15439	0.5	non MDR	WT
15465	0.5	non MDR	WT
15468	0.5	non MDR	WT
15471	0.5	non MDR	WT
15472	0.5	non MDR	WT
32338	1	non MDR	WT
32344	1	non MDR	WT
32345	1	non MDR	WT
32413	1	non MDR	WT
15442	1	non MDR	WT
32447	4	non MDR	WT
32464	8	non MDR	WT
15609	0.031	Simple MDR	WT
15833	0.031	Simple MDR	WT
15928	0.031	Simple MDR	WT
16121	0.031	Simple MDR	WT
16239	0.031	Simple MDR	WT
15728	0.063	Simple MDR	WT
15804	0.063	Simple MDR	WT
16005	0.063	Simple MDR	WT
16034	0.063	Simple MDR	WT
17214	0.063	Simple MDR	WT
17242	0.063	Simple MDR	WT
17294	0.063	Simple MDR	WT
17540	0.063	Simple MDR	WT
17814	0.063	Simple MDR	WT
15606	0.125	Simple MDR	WT
15665	0.125	Simple MDR	WT
15666	0.125	Simple MDR	WT
15719	0.125	Simple MDR	WT
15801	0.125	Simple MDR	WT
15817	0.125	Simple MDR	WT
15864	0.125	Simple MDR	WT
15927	0.125	Simple MDR	WT
16020	0.125	Simple MDR	WT
16115	0.125	Simple MDR	WT
17330	0.125	Simple MDR	WT
17456	0.125	Simple MDR	WT
17683	0.125	Simple MDR	WT
17817	0.125	Simple MDR	WT
15811	0.25	Simple MDR	WT
15940	0.25	Simple MDR	WT
15941	0.25	Simple MDR	WT
16030	0.25	Simple MDR	WT
17273	0.25	Simple MDR	WT
17241	1	Simple MDR	WT
17334	>8	Simple MDR	A266C→Lys89Thr
18941	0.016	MDR plus	WT
16850	0.031	MDR plus	WT
17645	0.031	MDR plus	WT
18961	0.031	MDR plus	WT
15807	0.063	MDR plus	WT
15821	0.063	MDR plus	WT
16187	0.063	MDR plus	WT
15629	0.125	MDR plus	WT
15695	0.125	MDR plus	WT
17232	0.125	MDR plus	WT
18541	0.125	MDR plus	WT
18684	0.125	MDR plus	WT
18838	0.125	MDR plus	WT
18893	0.125	MDR plus	WT
18977	0.125	MDR plus	WT
19127	0.125	MDR plus	WT
19144	0.125	MDR plus	WT
19196	0.125	MDR plus	WT
21571	0.125	MDR plus	WT
15629	0.25	MDR plus	WT
15820	0.25	MDR plus	WT
16160	0.25	MDR plus	WT
16197	0.25	MDR plus	WT
16277	0.25	MDR plus	WT
17323	0.25	MDR plus	WT
17902	0.25	MDR plus	WT
18577	0.25	MDR plus	WT
18632	0.25	MDR plus	WT
18684	0.25	MDR plus	WT
18883	0.25	MDR plus	WT
19212	0.25	MDR plus	WT
19262	0.25	MDR plus	WT
15692	0.5	MDR plus	WT
15953	0.5	MDR plus	WT
16212	0.5	MDR plus	WT
17124	0.5	MDR plus	WT
18020	0.5	MDR plus	WT
18541	0.5	MDR plus	WT
18848	0.5	MDR plus	WT
19038	0.5	MDR plus	WT
19220	0.5	MDR plus	WT
19273	0.5	MDR plus	WT
16003	1	MDR plus	WT
16610	1	MDR plus	WT
18632	1	MDR plus	WT
18950	1	MDR plus	WT
18697	2	MDR plus	WT
16610	4	MDR plus	WT
18695	0.016	MDR plus	WT
Simple MDR-TB : MDR-TB with susceptible to fluoroquinolone or three second-line injectable drugs (capreomycin, kanamycin and amikacin)
MDR-TB plus : MDR-TB with additional resistance to any fluoroquinolone and to at least one of three second-line injectable drugs
